# Supplementary material for: Thin-Film Composite Polyamide Membranes Modified with HKUST-1 for Water Treatment: Characterization and Nanofiltration Performance
Source: Polymers (Basel). 2025 Apr 22;17(9):1137. doi: 10.3390/polym17091137 (PMC12073345; doi:10.3390/polym17091137)
Supplement: Supplementary file 1 [file polymers-17-01137-s001.zip]

Archive with 1 entries (1 files):
- polymers-3551289-supplementary.pdf
